# Supplementary material for: Physiological and Transcriptomic Analyses Reveal the Mechanisms of Compensatory Growth Ability for Early Rice after Low Temperature and Weak Light Stress
Source: Plants (Basel). 2022 Sep 26;11(19):2523. doi: 10.3390/plants11192523 (PMC9570567; doi:10.3390/plants11192523)
Supplement: Supplementary file 1 [file plants-11-02523-s001.zip]

Archive with 1 entries (1 files):
- plants-1920938-supplementary.pdf
